# Supplementary material for: Is minor surgery safe during the COVID-19 pandemic? A multi-disciplinary study
Source: PLoS One. 2021 May 11;16(5):e0251122. doi: 10.1371/journal.pone.0251122 (PMC8112651; doi:10.1371/journal.pone.0251122)
Supplement: S1 Data — (XLSX) [file pone.0251122.s001.xlsx]

## Sheet: Feuil1
gender	Age	BMI	Charlson	cardiovascular comorbidity	respiratory comorbidity	hépatic comorbidity	neurological comorbidity	Immunosupression	Diabetes mellitus	Arterial hypertension	Pregnancy	origin of the patient	Type of hospitalization	oncological surgery	Anesthesia	length of stay (days)	RT-PCR result	Suspicious CT scan	Other findings on CT scan	Postoperative COVID infection	30-d readmission	30-d death
M	72	25.6	5	0	1	0	0	0	1	0	0	1	1	0	1	2	0	0	0	0	0	0
M	69	34.1	3	1	1	1	0	0	0	1	0	1	1	1	1	1	0	0	0	0	0	0
M	69	34.1	3	1	1	1	0	0	0	1	0	1	1	1	1	2	0	0	0	0	0	0
M	65	30.6	6	1	0	1	0	1	1	1	0	1	1	0	1	2	0	0	0	0	0	0
F	32	27.3	0	0	0	0	0	0	0	0	0	3	3	0	1	17	0	N/A	0	0	1	0
M	76	22.1	5	1	1	0	1	0	0	1	0	2	1	1	2	2	0	0	0	0	0	0
M	81	30.2	4	0	0	0	0	0	0	1	0	1	1	1	1	13	0	1	0	0	0	0
M	69	23.9	3	1	1	0	0	0	0	0	0	1	1	1	2	2	0	0	0	0	0	0
M	68	28.1	2	0	0	0	0	0	0	1	0	1	1	1	1	1	0	0	0	0	0	0
M	66	21.4	2	0	0	0	0	0	0	0	0	1	1	0	1	3	0	0	1	0	0	0
F	62	24.8	2	0	0	0	0	0	0	1	0	1	1	0	1	2	0	0	0	0	0	0
F	60	22	2	0	0	0	0	0	0	0	0	1	1	0	1	2	0	0	0	0	0	0
M	70	27	5	1	0	0	0	0	1	1	0	1	1	1	1	2	0	0	0	0	0	0
F	40	40.7	1	0	1	0	0	0	0	0	0	1	1	0	1	2	0	0	0	0	0	0
F	84	21.9	4	1	0	0	0	0	0	0	0	1	1	1	2	2	0	0	0	0	0	0
M	45	25.4	0	0	0	0	0	0	0	0	0	1	1	1	1	8	0	0	0	0	0	0
M	63	26.9	3	1	1	0	0	0	0	0	0	1	1	1	1	1	0	0	0	0	0	0
F	78	21.3	5	0	0	0	0	0	0	0	0	1	1	1	1	7	0	0	0	0	0	0
M	58	22	3	0	0	0	1	0	0	0	0	1	1	0	1	2	0	0	0	0	0	0
M	86	22.8	5	1	1	0	0	0	0	1	0	1	1	1	1	3	0	1	0	0	0	0
F	69	25.6	2	0	0	0	0	0	0	0	0	1	1	0	1	2	0	0	0	0	0	0
M	77	30.06	5	1	1	0	0	0	0	1	0	1	1	1	1	2	0	0	0	0	0	0
F	95	22.2	7	1	0	0	1	0	0	0	0	4	1	0	3	2	0	0	1	0	0	0
M	67	29.2	2	0	0	0	0	0	0	0	0	1	1	1	1	1	0	0	1	0	0	0
M	64	33.6	5	0	1	0	0	1	0	1	0	1	1	0	1	12	0	0	0	0	0	0
F	44	22.9	3	0	1	0	1	0	0	0	0	1	1	0	1	1	0	0	0	0	0	0
M	61	26.8	2	1	0	0	0	0	0	1	0	1	1	0	1	2	0	0	0	0	0	0
M	77	28.7	4	0	1	0	0	0	0	1	0	1	1	0	1	4	N/A	0	0	0	1	0
M	34	21.4	0	0	0	0	0	0	0	0	0	1	1	1	1	2	0	0	0	0	0	0
M	74	29.1	4	0	0	0	0	0	1	1	0	1	1	1	1	5	0	0	0	0	0	0
M	48	26.7	0	0	0	0	0	0	0	0	0	1	1	1	1	2	0	0	1	0	0	0
M	21	22.5	0	0	0	0	0	0	0	0	0	1	3	0	1	2	0	0	0	0	0	0
M	77	22.3	3	0	1	0	1	1	0	1	0	1	1	0	1	24	0	0	0	0	0	0
M	32	19	2	0	0	0	0	1	0	1	0	1	1	0	1	10	0	0	0	0	0	0
M	62	26.6	6	0	0	0	0	1	1	1	0	1	1	0	1	13	0	0	0	0	0	0
M	75	23.7	3	0	0	0	0	0	0	0	0	1	1	0	1	2	0	0	0	0	0	0
F	56	28.3	4	0	1	0	0	0	0	0	0	3	3	0	1	2	0	0	1	0	1	0
M	57	23.55	3	0	0	0	0	1	0	0	0	1	1	0	1	12	0	0	0	0	0	0
F	92	22.2	7	1	0	0	1	0	0	1	0	2	1	0	3	2	0	0	0	0	0	0
M	46	26.9	2	0	0	0	0	1	0	1	0	1	1	0	1	13	0	0	0	0	1	0
M	79	27.3	5	1	0	0	0	0	0	0	0	1	1	0	1	3	0	0	1	0	0	0
M	81	45.3	4	1	0	0	0	0	0	1	0	1	1	1	2	4	0	0	1	0	0	0
M	84	22.1	5	1	0	0	0	0	0	1	0	1	1	1	1	2	0	0	0	0	1	0
M	61	19.6	2	0	0	0	0	1	0	0	0	1	1	0	1	40	0	0	0	0	1	0
F	60	29	4	0	0	1	0	1	0	1	0	1	1	0	1	15	0	0	0	0	0	0
M	75	29.1	3	0	0	0	0	0	0	1	0	1	1	0	1	2	0	0	0	0	0	0
M	79	26.3	3	0	0	0	0	0	0	1	0	1	1	1	1	2	0	0	0	0	0	0
F	64	29.6	2	0	0	0	0	0	0	0	0	1	1	1	1	3	0	0	0	0	0	0
M	71	30.1	4	0	0	0	0	0	1	0	0	1	1	0	1	3	0	0	1	0	0	0
M	27	18	2	0	0	0	1	0	0	0	0	2	1	0	1	5	0	0	0	0	0	0
M	80	18	4	0	0	0	0	0	0	0	0	3	3	0	2	3	0	0	0	0	0	0
M	37	17.6	2	0	0	0	0	1	0	1	0	1	3	0	1	12	0	0	0	0	0	0
F	60	22.8	2	0	0	0	0	0	0	0	0	1	1	1	1	7	0	0	0	0	1	0
M	62	22.1	4	1	0	0	0	0	1	0	0	1	1	0	1	2	0	0	0	0	0	0
M	70	25.3	3	0	0	0	0	0	0	0	0	1	1	1	1	3	0	0	1	0	0	0
F	72	16	6	1	0	1	0	0	0	1	0	3	3	0	1	4	0	0	1	0	0	0
M	56	24.9	1	0	0	0	0	0	0	0	0	1	3	0	1	1	0	0	0	0	0	0
M	72	28.7	3	0	0	0	0	0	0	1	0	1	1	1	1	4	0	0	0	0	0	0
M	71	20.1	5	0	0	0	0	1	0	0	0	1	1	0	1	4	0	0	0	0	1	0
M	48	20.7	0	0	0	0	0	0	0	0	0	1	3	0	1	2	0	0	0	0	0	0
M	71	34.7	3	0	0	0	0	0	0	0	0	1	1	1	1	2	0	0	0	0	0	0
F	92	15.6	7	1	0	0	0	0	0	0	0	1	1	1	1	7	0	0	1	0	0	0
M	88	26.2	4	0	0	0	0	0	0	0	0	1	1	1	1	6	0	0	0	0	0	0
M	71	23.3	5	1	1	0	0	0	0	1	0	1	1	0	1	2	0	0	0	0	0	0
M	73	23.8	3	0	0	0	0	0	0	0	0	1	1	1	1	21	0	0	0	0	0	0
F	56	22.9	1	0	0	0	0	0	0	0	0	1	1	0	1	2	0	0	0	0	0	0
M	97	21.9	7	1	0	0	1	0	0	1	0	1	1	1	1	9	0	0	1	0	0	0
M	74	27.5	3	0	0	0	0	0	0	0	0	1	1	0	1	2	0	0	0	0	0	0
M	77	29.4	3	0	0	0	0	0	0	0	0	1	1	0	1	1	0	0	0	0	0	0
F	74	28.9	3	0	0	0	0	0	0	0	0	1	1	1	1	2	0	0	0	0	0	0
M	69	19.6	4	1	0	0	1	0	1	0	0	1	1	1	2	2	0	0	0	0	0	0
M	62	22.3	4	1	0	0	0	0	1	1	0	1	1	1	1	3	0	0	1	0	1	0
F	68	21.5	4	1	0	0	1	0	0	1	0	1	1	0	1	3	0	0	0	0	0	0
M	76	27.2	3	0	0	0	0	0	0	0	0	1	1	1	1	4	0	0	1	0	0	0
M	75	28.1	6	0	0	0	0	0	1	1	0	1	1	1	1	27	N/A	0	1	0	0	0
M	51	22.9	1	0	0	0	0	0	0	0	0	1	1	0	1	2	0	0	0	0	0	0
M	57	20.3	4	1	0	0	0	0	0	0	0	1	1	0	1	40	N/A	1	0	0	0	0
F	78	25	3	0	0	0	1	0	0	0	0	1	1	0	1	6	0	0	0	0	0	0
F	88	20.5	9	1	0	0	0	0	1	1	0	1	1	1	1	7	0	0	1	0	1	0
F	52	36.1	1	0	0	0	0	0	0	0	0	1	1	0	1	2	0	0	0	0	0	0
F	81	20.1	4	0	0	0	0	0	0	0	0	1	1	1	1	3	0	0	0	0	0	0
M	67	20.2	3	0	0	0	1	0	0	0	0	1	3	0	1	3	0	0	0	0	1	0
F	69	19.1	2	0	0	0	1	0	0	0	0	1	1	0	1	2	0	0	0	0	0	0
M	47	25.6	2	0	0	0	1	0	0	0	0	1	1	0	1	12	0	0	0	0	0	0
M	64	24.1	2	0	0	0	0	0	0	0	0	1	1	1	1	1	0	0	0	0	0	0
M	57	25.2	4	1	0	0	1	1	0	1	0	1	1	0	1	101	N/A	N/A	0	1	1	0
M	82	27	6	1	1	0	0	0	0	1	0	1	3	0	1	3	0	0	0	0	0	0
F	71		3	0	0	0	0	0	0	1	0	1	1	1	1	3	0	0	0	0	0	0
M	81	29.1	4	1	0	0	0	0	0	0	0	1	1	1	1	2	0	0	0	0	0	0
M	65	29	5	1	0	0	0	0	0	1	0	1	1	0	1	2	0	0	0	0	0	0
F	79	24.3	6	1	0	0	0	0	0	1	0	1	1	0	1	2	0	0	1	0	0	0
M	70	25.5	3	1	0	0	0	0	0	1	0	1	1	0	1	2	0	0	0	0	0	0
M	60	25.6	2	0	0	0	1	0	0	0	0	1	1	1	1	6	0	0	0	0	0	0
M	70	23.4	7	1	1	0	0	0	1	1	0	1	1	1	2	2	0	0	0	0	0	0
F	62	16.7	4	1	1	0	1	0	1	1	0	1	1	1	1	2	0	0	0	0	1	0
M	82	21.7	12	1	0	0	0	0	0	0	0	1	1	1	1	36	0	0	0	0	1	0
F	89	25.5	4	1	0	0	0	0	0	0	0	1	1	0	1	2	0	0	0	0	0	0
M	87	26.8	5	1	0	0	0	0	0	1	0	1	1	1	1	7	0	0	1	0	0	0
M	88	25.5	4	0	0	0	1	0	0	0	0	1	1	1	1	1	0	0	0	0	0	0
M	65	25	7	1	1	0	1	0	1	1	0	1	1	1	1	2	0	0	0	0	0	0
F	72	20.7	3	0	0	0	1	0	0	0	0	1	1	1	1	9	0	0	1	0	0	0
M	24	22	0	0	0	0	0	0	0	0	0	1	1	0	1	2	0	0	0	0	0	0
M	70	24.8	5	1	0	0	0	0	0	0	0	1	1	1	1	2	0	0	0	0	0	0
M	80	30.8	7	1	0		0	1	0	0	0	1	1	1	1	4	0	0	0	0	0	0
F	75	18	6	1	0	0	1	0	0	0	0	1	1	0	1	27	0	0	0	0	0	0
M	65	23.3	2	0	0	1	0	1	0	1	0	1	1	1	1	1	0	0	0	0	0	0
M	56	26.4	5	0	0	1	0	0	0	0	0	1	1	1	1	2	0	0	0	0	0	0
M	83	25.9	8	1	0	1	0	0	0	0	0	1	1	1	1	2	0	0	0	0	0	0
F	75	26.6	3	0	0	0	1	0	0	0	0	1	1	0	1	2	0	0	0	0	0	0
F	83	23.1	9	1	0	1	0	0	0	1	0	1	1	1	1	4	0	0	1	0	0	0
F	74	27.1	6	0	1	0	1	0	0	0	0	1	1	1	2	3	0	0	1	0	0	0
M	36	24.9	0	0	0	0	1	0	0	0	0	1	3	0	1	2	0	0	0	0	0	0
M	56	25.3	2	0	0	0	1	1	1	0	0	1	1	1	1	1	0	0	0	0	0	0
F	61	27.2	2	0	0	0	0	0	0	0	0	1	1	0	1	11	0	0	0	0	0	0
F	87		5	1	0	0	0	0	0	1	0	1	1	0	1	2	0	0	0	0	0	0
M	42	35	2	1	0	0	1	1	0	1	0	1	1	0	1	2	0	0	0	0	0	0
M	71	25.6	9	1	0	0	0	0	1	1	0	1	1	1	1	4	0	0	0	0	0	0
F	53	19.7	1	0	0	0	0	0	0	0	0	1	1	0	1	3	0	0	0	0	0	0
M	71	26.7	3	0	0	0	0	0	0	1	0	1	1	1	1	1	0	0	0	0	0	0
M	74	31.2	5	0	1	0	0	0	1	1	0	1	1	1	1	2	0	0	0	0	0	0
M	70	25.5	2	0	0	0	0	0	0	0	0	1	1	1	1	1	0	0	0	0	0	0
M	83	28.3	8	1	1	0	0	0	0	1	0	1	1	1	1	14	0	0	1	0	0	0
F	62	26.2	3	0	0	1	0	1	1	0	0	1	1	1	1	2	0	0	1	0	1	0
M	73	21.8	3	0	0	0	0	0	0	0	0	1	1	1	1	2	0	0	0	0	0	0
M	25	16.2	0	0	0	0	1	1	0	0	0	1	1	0	1	12	0	0	0	0	1	0
M	73	26.8	3	0	0	0	0	0	0	0	0	1	1	0	1	2	0	0	0	0	0	0
M	68	24.6	2	0	0	0	0	0	0	1	0	1	1	1	1	1	0	0	0	0	0	0
F	56		1	0	0	0	0	1	0	1	0	1	1	0	1	15	0	0	0	0	0	0
M	44	32.8	2	0	0	0	0	1	1	0	0	1	1	0	1	13	0	0	0	0	0	0
F	49	25.7	2	1	0	0	0	1	1	0	0	1	1	0	1	23	0	0	0	0	1	0
M	74	30.5	7	1	1	0	1	0	1	0	0	3	3	0	1	10	0	0	0	0	0	0
M	78	25.5	3	1	0	0	1	0	0	1	0	1	1	1	1	3	0	0	0	0	0	0
M	36	20.3	0	0	0	0	0	0	0	0	0	1	3	0	1	1	0	0	0	0	0	0
M	72	26	5	0	0	0	0	0	0	1	0	1	1	1	1	2	0	0	1	0	0	0
M	85	24	4	1	0	0	0	1	0	0	0	1	1	1	1	2	0	0	1	0	0	0
M	68	24	2	0	0	0	1	0	1	0	0	1	1	1	1	2	0	0	1	0	0	0
F	66	30	4	0	0	0	0	0	0	0	0	1	1	0	1	2	0	0	0	0	1	0
M	80	26.8	4	1	0	0	0	0	0	1	0	1	1	0	1	2	0	0	0	0	0	0
F	56	36.3	1	0	0	0	0	0	0	0	0	1	1	0	3	2	0	0	0	0	0	0
F	77	20.7	5	1	0	0	0	0	0	1	0	1	1	0	1	3	0	0	0	0	0	0
M	66	24.3	4	1	0	0	1	0	0	0	0	1	1	0	1	20	0	0	0	0	0	0
M	60	22.9	4	0	0	0	0	0	0	0	0	1	1	0	1	2	0	0	0	0	0	0
M	67	21.7	3	1	0	0	0	0	0	0	0	1	1	1	1	2	0	0	0	0	0	0
M	74	26.3	5	1	0	0	0	0	1	1	0	1	1	1	1	11	0	1	0	0	0	0
F	70	32	4	1	0	0	0	1	0	0	0	1	1	0	1	2	0	0	0	0	0	0
M	40	20.1	3	1	1	1	1	1	0	1	0	1	1	0	1	3	0	0	1	0	0	0
M	86	25	13	1	1	0	0	1	0	0	0	1	1	1	2	3	0	0	1	0	0	0
F	65	32.3	3	1	0	0	0	0	0	0	0	1	1	0	1	2	0	0	0	0	0	0
M	72	19.26	10	1	1	0	0	0	0	1	0	1	1	1	1	2	0	0	0	0		0
M	70	18.9	6	1	1	0	0	0	0	0	0	1	1	1	1	5	0	0	0	0		0
F	74	22.8	5	1	0	0	0	0	0	1	0	1	1	1	1	2	0	1	0	0		0
F	72	22.3	3	0	0	0	0	0	0	0	0	1	1	1	1	3	0	0	0	0		0
F	35	19.5	0	0	0	0	0	0	0	0	0	1	1	0	1	2	0	0	0	0		0
M	57	27.8	2	1	0	0	0	0	1	1	0	1	1	1	1	4	0	0	0	0		0
M	79	20.2	9	1	1	0	0	0	1	1	0	1	3	0	1	4	0	0	0	0		0
M	72	30.1	3	1	0	0	0	0	0	1	0	1	1	1	1	3	0	0	0	0		0
M	71	25.7	6	0	0	0	0	0	0	0	0	1	1	1	1	2	0	0	1	0		0
M	71	25.7	6	0	0	0	0	0	0	0	0	1	1	1	1	4	0	0	0	0		0
M	73	23.9	4	1	0	0	0	0	0	1	0	1	1	0	1	3	0	0	0	0		0
F	51	21.8	3	0	0	0	0	0	0	0	0	1	1	1	1	3	0	0	0	0		0
F	65	20.3	2	1	0	0	0	0	0	0	0	1	1	0	1	4	0	0	1	0		0
F	31	32	2	0	0	0	0	0	0	0	0	1	1	1	1	26	0	0	0	0		0
M	41	21.8	0	0	0	0	0	0	0	0	0	1	1	1	1	1	0	0	0	0		0
F	39	16.7	1	0	0	0	1	1	0	0	0	3	1	1	3	26	0	0	0	0		0
M	61	23.9	4	1	0	1	0	0	0	1	0	1	1	1	1	3	0	0	0	0		0
M	80	22	4	1	0	0	1	0	0	1	0	1	1	1	1	2	0	0	0	0		0
M	69	27.2	5	1	0	0	0	0	1	1	0	1	1	1	1	2	0	0	0	0		0
M	81	27.5	4	1	0	0	0	0	0	1	0	1	1	1	1	6	0	0	0	0		0
F	71	20.6	3	1	0	0	0	0	0	1	0	1	3	0	1	1	0	0	0	0		0
M	64	25.1	4	1	0	0	0	0	0	1	0	3	1	1	1	24	0	0	0	0		0
M	59	27	1	0	0	0	0	0	0	0	0	1	1	1	1	2	0	0	0	0		0
M	54	21.4	5	0	0	0	0	1	0	0	0	1	1	1	1	2	0	0	0	0		0
M	71	17.4	6	1	0	0	0	0	0	0	0	1	1	1	1	2	0	0	0	0		0
F	64	21.4	2	1	0	0	0	0	0	0	0	1	1	0	1	3	0	0	0	0		0
M	72	28.7	5	1	0	0	0	0	1	1	0	1	1	1	1	2	0	0	0	0		0
M	50	21.7	1	0	0	0	0	0	0	0	0	1	1	1	1	4	0	0	0	0		0
F	69	28	6	1	1	0	0	1	1	1	0	1	1	0	1	5	0	0	0	0		0
F	55	21.1	1	0	0	0	0	0	0	0	0	1	1	1	1	2	0	0	0	0		0
M	34	22.8	0	0	0	0	0	0	0	0	0	1	1	1	1	2	0	0	0	0		0
M	72	23.8	3	0	0	0	0	0	0	0	0	1	1	1	1	3	0	0	0	0		0
M	64	30.4	4	1	0	0	0	0	0	1	0	1	1	1	1	2	0	0	0	0		0
M	34	34.7	0	0	0	0	0	0	0	0	0	1	1	0	1	2	0	0	0	0		0
M	70	22.8	4	1	0	0	0	1	0	1	0	1	1	1	1	7	0	0	0	0		0
F	57	18.7	1	0	1	0	0	0	0	0	0	1	1	1	1	2	0	0	0	0		0
F	57	18.7	1	0	0	0	0	0	0	0	0	1	1	1	1	2	0	0	0	0		0
F	30	21.2	0	0	0	0	0	0	0	0	0	1	1	1	1	3	0	0	1	0		0
M	55	28.7	1	1	0	0	0	0	0	0	0	1	1	1	1	4	0	0	0	0		0
M	68	27.2	2	1	0	0	0	0	0	0	0	1	1	1	1	3	0	0	0	0		0
M	60	21.5	4	0	0	0	0	0	0	0	0	1	1	1	1	4	0	0	0	0		0
M	56	27.8	4	1	0	0	1	0	0	1	0	1	1	1	1	3	0	0	0	0		0
M	61	25.2	7	1	1	1	0	0	0	1	0	1	1	1	1	4	0	0	1	0		0
F	75	24.2	3	0	0	0	0	0	0	0	0	1	1	1	1	2	0	0	0	0		0
F	73	34.8	6	1	0	0	0	0	1	0	0	1	1	1	1	2	0	0	0	0		0
M	58	22.9	3	0	0	0	0	0	0	0	0	1	1	1	1	3	0	0	0	0		0
M	67	28.4	3	1	1	0	0	0	0	0	0	1	3	0	1	8	0	0	0	0		0
F	38	22.8	6	0	0	0	0	0	0	0	0	1	1	0	1	2	0	0	0	0		0
F	63	22.7	4	0	0	0	0	1	0	0	0	1	1	1	1	2	0	0	0	0		0
F	48	28.1	0	0	0	0	0	0	0	0	0	1	1	1	1	2	0	0	0	0		0
M	47	26.8	1	0	1	0	0	0	0	0	0	1	1	1	1	3	0	0	0	0		0
F	53	19.7	1	0	0	0	0	0	0	0	0	1	1	1	1	5	0	0	0	0		0
M	78	26	9	1	0	0	0	1	0	1	0	1	1	1	1	6	0	0	0	0		0
F	39	14.8	3	0	1	0	0	0	0	0	0	1	1	1	1	3	0	0	0	0		0
M	85	24.3	7	1	0	0	0	0	0	1	0	1	1	1	1	4	0	0	0	0		0
M	73	28.3	5	1	0	0	0	0	0	0	0	1	1	1	1	3	0	0	0	0		0
F	56	19.6	3	0	0	0	0	1	0	0	0	1	1	1	1	4	0	0	0	0		0
M	77	25.3	4	1	0	0	0	0	1	1	0	1	1	1	3	2	0	0	0	0		0
M	75	30.2	3	1	0	0	0	0	0	1	0	1	1	1	1	3	0	0	0	0		0
M	55	29.1	2	1	0	0	0	0	0	1	0	1	1	1	1	3	0	0	0	0		0
F	47	23	0	0	0	0	0	0	0	0	0	1	1	1	1	4	0	0	0	0		0
M	59	28	2	1	0	0	0	0	0	1	0	1	1	1	1	4	0	0	0	0		0
M	37	20.3	0	0	0	0	0	0	0	0	0	1	1	1	1	2	0	0	0	0		0
M	72	29	3	1	0	0	0	0	0	1	0	1	1	1	1	3	0	0	0	0		0
M	71	25.8	5	0	0	0	0	0	0	0	0	1	1	1	1	7	0	0	0	0		0
M	60	24.9	4	0	0	0	0	0	0	0	0	1	1	1	1	7	0	0	0	0		0
M	68	25.3	4	0	0	0	0	0	0	0	0	1	1	1	1	2	0	0	0	0		0
M	68	25.3	4	0	0	0	0	0	0	0	0	1	1	1	1	41	0	0	0	0		0
M	56	18.2	4	1	0	0	0	0	0	0	0	1	1	1	1	5	0	0	0	0		0
F	76	19.1	3	1	0	0	0	0	0	1	0	1	1	1	1	4	0	0	0	0		0
M	42	22.7	1	1	0	0	1	0	0	1	0	3	1	1	1	4	0	0	0	0		0
M	33	25.5	2	0	0	0	0	0	0	0	0	1	1	0	1	7	0	0	0	0		0
M	67	16.7	4	1	0	0	0	0	0	0	0	1	1	1	3	2	0	0	1	0		0
M	67	16.7	4	1	0	0	0	0	0	0	0	1	1	1	1	2	0	0	0	0		0
M	86	23.5	7	1	0	0	0	0	0	1	0	1	1	1	1	3	0	0	0	0		0
F	74	24.2	6	0	0	0	0	0	0	0	0	1	1	0	1	7	0	0	0	0		0
F	19	21	0	0	0	0	0	0	0	0	0	1	3	1	1	4	0	0	0	0		0
F	51	20.8	1	0	0	0	0	0	0	0	0	1	1	1	1	2	0	0	0	0		0
M	79	31	4	1	0	0	0	0	1	0	0	1	1	0	1	3	0	0	0	0		0
M	79	31	4	1	0	0	0	0	1	0	0	1	1	0	1	2	0	0	0	0		0
F	43	22.3	0	0	0	0	0	0	0	0	0	1	1	1	1	2	0	0	0	0		0
F	66	15.2	4	0	0	0	0	0	0	0	0	1	1	1	1	3	0	0	0	0		0
F	67	15.2	4	0	0	0	0	0	0	0	0	1	1	1	1	7	0	0	0	0		0
M	63	25.5	5	1	0	0	0	0	0	0	0	1	1	1	1	37	0	0	0	0		0
M	71	29.4	6	1	0	0	0	0	1	1	0	1	1	1	1	5	0	0	0	0		0
M	77	21.3	5	1	0	0	0	0	0	1	0	1	1	1	1	3	0	0	0	0		0
M	77	21.3	5	1	0	0	0	0	0	1	0	1	1	1	1	19	0	0	0	0		0
F	59	19.1	3	0	0	0	0	0	0	0	0	1	1	1	1	7	0	0	0	0		0
M	35	16.3	2	1	0	0	0	0	1	0	0	3	1	0	1	31	0	0	0	0		0
F	37	25.7	0	0	0	0	0	0	0	0	0	1	1	0	1	5	0	0	0	0		0
M	39	21.6	2	0	0	0	0	0	0	0	0	1	1	1	1	7	0	0	1	0		0
F	27	22.2	1	0	1	0	0	0	0	0	0	1	1	1	1	7	0	0	0	0		0
M	68	29.8	6	1	0	0	0	1	1	0	0	1	1	1	3	2	0	0	0	0		0
M	48	31.6	2	0	0	0	0	0	0	0	0	1	1	1	1	6	0	0	0	0		0
M	58	27.3	3	1	0	0	0	0	0	1	0	1	1	1	1	2	0	0	0	0		0
F	72	??	6	1	0	0	0	1	1	1	0	1	1	1	3	1	0	0	0	0		0
M	78	23.7	5	1	0	0	0	0	0	1	0	1	1	1	1	7	0	0	0	0		0
M	81	27.11	7	1	0	0	0	0	1	1	0	1	1	1	1	3	0	0	1	0		0
M	78	26.8	4	1	1	0	0	0	0	1	0	1	1	1	1	4	0	0	0	0		0
M	54	28.7	3	0	0	0	0	0	0	0	0	1	1	1	1	4	0	0	0	0		0
M	54	28.7	3	0	0	0	0	0	0	0	0	1	1	1	1	6	0	0	0	0		0
M	21	19.2	0	0	0	0	0	0	0	0	0	1	1	1	1	2	0	0	0	0		0
M	69	21.9	5	1	0	0	0	0	1	0	0	1	1	1	1	3	0	0	0	0		0
M	58	23.3	7	0	0	0	0	0	0	0	0	1	1	1	1	8	0	0	0	0		0
M	77	24.3	5	1	1	0	0	1	0	0	0	1	1	1	1	2	0	0	0	0		0
M	67	28.7	4	0	0	0	0	1	0	0	0	1	1	1	1	2	0	0	0	0		0
M	73	28.4	5	1	0	0	0	0	0	1	0	1	1	1	1	2	0	0	0	0		0
M	56	23.2	3	0	0	0	0	0	0	0	0	1	1	1	1	3	0	0	0	0		0
M	56	23.2	3	0	0	0	0	0	0	0	0	1	1	1	1	12	0	0	0	0		0
M	69	23.1	2	0	0	0	0	0	0	0	0	1	1	1	1	8	0	0	0	0		0
F	77	19.1	5	1	0	0	0	0	0	1	0	1	1	1	1	3	0	0	0	0		0
M	54	25.1	5	1	1	0	0	0	0	1	0	1	1	1	1	4	0	0	0	0		0
M	60	25.1	9	1	1	0	0	0	0	1	0	1	1	1	1	2	0	0	0	0		0
M	70	25.1	10	1		0	0	0	1	1	0	1	1	1	1	2	0	0	1	0		0
F	50	31.5	1	1	1	0	0	0	1	1	0	1	1	11	1	4	0	0	1	0		0
F	86	22.8	7	1	0	0	0	0	1	1	0	1	1	1	1	3	0	0	1	0		0
F	55	19.6	1	0	0	0	0	0	0	0	0	1	1	1	1	2	0	0	0	0		0
M	40	20.2	2	0	0	0	0	0	0	0	0	1	1	1	1	4	0	0	0	0		0
F	69	28.9	4	1	0	1	0	0	0	1	0	1	1	1	1	2	0	0	0	0		0
F	63	22.6	4	0	0	0	0	1	0	0	0	1	1	1	1	2	0	0	1	0		0
M	69	27	4	0	0	0	0	0	0	0	0	1	1	1	1	3	0	0	0	0		0
M	51	26.3	2	0	1	0	0	0	0	0	0	1	3	0	1	6	0	0	0	0		0
M	58	26.1	3	1	0	0	0	0	0	0	0	1	1	1	1	2	0	0	0	0		0
F	51	26	7	1	0	0	0	0	0	0	0	1	1	1	3	8	0	0	0	0		0
M	62	24.2	7	1	0	0	0	0	1	1	0	1	1	1	1	2	0	0	1	0		0
M	71	26.7	7	1	1	0	0	0	1	1	0	1	1	1	1	2	0	0	0	0		0
M	60	24	4	0	0	0	0	0	0	0	0	1	1	1	1	2	0	0	0	0		0
M	64	25.8	4	1	0	0	0	0	0	0	0	1	1	1	1	3	0	0	0	0		0
M	50	25.1	1	0	0	0	0	0	0	0	0	1	1	1	1	7	0	0	0	0		0
M	57	17	3	0	0	0	1	0	0	0	0	1	1	1	1	4	0	0	0	0		0
F	58	24.6	1	0	0	0	0	0	0	0	0	1	1	0	1	3	0	0	0	0		0
M	71	??	5	1	0	0	0	0	0	1	0	1	1	1	3	1	0	0	0	0		0
M	48	19.6	2	1	0	0	0	0	0	0	0	3	3	0	1	12	0	0	0	0		0
F	43	30.9	0	0	0	0	0	1	0	0	0	1	1	0	1	3	0	0	0	0		0
M	74	25.5	8	1	1	1	0	0	0	0	0	1	1	1	1	2	0	0	0	0		0
F	56	18	6	0	1	0	0	0	0	0	0	1	1	1	1	2	0	0	0	0		0
F	19	23.7	0	0	0	0	0	0	0	0	0	3	1	0	1	5	0	0	0	0		0
M	75	21.5	12	1	1	0	1	0	0	1	0	1	1	1	1	2	0	0	0	0		0
F	65	31.2	2	1	0	0	0	0	0	1	0	1	1	1	1	3	0	0	0	0		0
M	66		9	1	0	0	0	0	1	1	0	1	1	0	1	2	0	1	0	0		0
M	71	23	7	1	1	0	0	0	0	1	0	1	1	1	1	2	0	0	1	0		0
M	64	25	4	1	0	0	1	1	0	1	0	1	1	1	1	10	0	0	0	0		0
M	67	32.4	2	1	0	0	0	0	0	1	0	1	1	1	1	2	0	0	0	0		0
M	79	26.3	9	1	0	0	1	0	0	1	0	1	1	1	1	2	0	0	0	0		0
F	69	27.5	4	1	0	0	0	0	0	1	0	1	1	1	1	3	0	0	0	0		0
F	82	16.2	6	1	0	0	0	0	0	1	0	1	1	1	1	2	0	0	0	0		0
F	67	26	8	1	0	0	0	0	0	1	0	1	1	1	1	2	0	0	0	0		0
F	73	19.8	3	1	0	0	0	0	0	1	0	1	1	0	1	2	0	0	0	0		0
F	34	33.3	0	0	0	0	0	0	0	0	0	1	1	1	1	6	0	0	0	0		0
M	59	24.6	1	0	0	0	0	0	0	0	0	1	1	0	1	5	0	0	0	0		0
M	77	30.1	3	1	1	0	0	0	0	1	0	1	1	1	1	3	0	0	0	0		0
M	77	30.1	3	1	1	0	0	0	0	1	0	1	1	0	1	5	0	0	0	0		0
F	36	20.8	2	0	0	0	0	1	0	0	0	1	1	1	1	2	0	0	0	0		0
M	71	36.1	7	1	1	0	0	0	1	1	0	1	1	1	1	3	0	0	0	0		0
M	71	36.1	7	1	1	0	0	0	1	1	0	1	1	1	1	16	0	0	0	0		0
M	58	20.9	3	0	0	0	0	0	0	0	0	1	1	1	1	6	0	0	0	0		0
M	71	24	6	1	0	0	0	0	0	1	0	1	1	1	1	2	0	0	0	0		0
M	52	29.7	3	0	1	0	0	0	0	0	0	1	1	1	1	4	0	0	1	0		0
M	65	20.6	4	1	0	0	0	0	0	0	0	1	1	1	1	2	0	0	0	0		0
M	65	20.6	4	1	0	0	0	0	0	0	0	1	1	1	1	6	0	0	0	0		0
M	56	14.9	7	1	1	0	0	1	0	0	0	1	3	0	1	1	0	0	0	0		0
M	62	29.8	5	1	0	0	0	1	0	0	0	1	1	0	3	1	0	0	0	0		0
F	51	28.7	3	0	0	0	0	0	0	0	0	1	1	1	1	2	0	0	0	0		0
M	69	28.7	4	1	0	0	0	0	0	1	0	1	1	1	1	3	0	0	0	0		0
M	42	23.4	1	0	1	0	0	0	0	0	0	1	1	0	1	3	0	0	0	0		0
F	68	27.3	5	1	0	0	0	0	0	1	0	1	1	1	1	3	0	0	0	0		0
M	62	22.1	4	0	0	0	0	0	0	0	0	1	1	1	1	4	0	0	0	0		0
M	58	22.9	4	0	0	0	0	0	0	0	0	1	1	1	1	2	0	0	0	0		0
F	72	27.5	3	0	0	0	0	0	0	0	0	1	1	1	3	2	0	0	0	0		0
F	72	27.5	3	0	0	0	0	0	0	0	0	1	1	1	1	4	0	0	0	0		0
F	87	19.5	6	1	0	0	0	0	0	1	0	1	1	1	1	6	0	0	0	0		0
F	64	20.7	8	1	0	0	0	0	0	0	0	1	1	1	1	6	0	0	0	0		0
M	65	29.8	3	1	0	0	1	0	0	1	0	1	1	0	1	3	0	0	0	0		0
F	69	20.7	3	1	1	0	0	0	0	1	0	1	1	1	1	2	0	0	0	0		0
F	60	37.4	4	1	0	0	0	0	0	1	0	1	1	1	1	2	0	0	0	0	0	0	lignes 2 et 3 : il s'agit du meme patient, pris en charges sous deux séjours différents.
F	60	37.4	4	1	0	0	0	0	0	1	0	1	1	1	1	15	0	0	0	0	0	0
M	62	19	5	1	0	0	0	0	0	0	0	1	1	1	1	4	0	0	0	0	0	0	le patient est dcd du covid le 24/11/2020
M	68	25.8	2	0	0	0	0	0	0	0	0	1	1	1	1	4	0	0	0	0	0	0
F	48	23.9	0	0	0	0	0	0	0	0	0	1	1	0	1	2	0	0	0	0	0	0
M	82	31.6	9	1	0	0	0	1	1	1	0	1	1	1	1	2	0	0	0	0	0	0
F	31	32	4	0	0	0	0	0	0	0	0	1	1	1	1	2	0	0	1	0	0	0	patiente ORL et non CMF
M	59	21.7	4	0	1	0	0	0	0	0	0	1	1	0	1	2	0	0	0	0	0	0
F	59	33.9	1	0	0	0	0	0	0	0	0	1	1	0	1	2	0	0	0	0	0	0
F	63	23.8	4	1	0	0	0	0	0	1	0	1	1	1	1	2	0	0	0	0	0	0
F	59	26	3	0	0	0	0	0	0	0	0	1	1	1	1	51	0	0	0	0	0	0
M	30	20.7	0	0	0	0	0	0	0	0	0	1	1	0	1	3	0	0	0	0	0	0
M	65	27	4	1	0	0	0	0	0	1	0	1	1	1	1	4	0	0	0	0	0	0
F	53	23.1	1	0	0	0	1	0	0	0	0	1	1	0	1	2	0	0	0	0	0	0
F	53	22.1	2	0	0	0	0	0	1	1	0	1	1	0	1	3	0	0	0	0	0	0
F	86	34.1	5	1	0	0	0	0	1	1	0	1	1	1	1	2	0	0	0	0	0	0
M	61	23	6	1	0	0	0	1	0	1	0	1	2	0	3	8	0	0	0	0	0	0
F	72	17.6	6	0	0	0	0	0	0	0	0	1	1	0	1	9	0	0	0	0	0	0
M	76	30.4	4	0	0	0	0	0	0	1	0	1	1	1		2	0	0	0	0	0	0	NB covid + en novembre 2020
F	78	21	3	0	0	0	0	0	0	1	0	1	1	1	1	2	0	0	0	0	0	0
F	42	21.1	0	0	0	0	0	0	0	0	0	1	1	0	1	2	0	0	0	0	0	0
F	59	29.4	1	0	0	0	0	0	0	1	0	1	1	0	1	2	0	0	0	0	0	0
F	76	18.4	3	0	0	0	0	0	0	0	0	1	1	0	1	2	0	0	0	0	0	0
M	53	20.7	3	0	0	1	0	0	0	1	0	1	1	0	1	1	0	0	0	0	0	0
M	49	23.1	0	0	0	0	0	0	0	0	0	1	1	0	1	2	0	0	0	0	0	0
F	25	19.1	0	0	0	0	0	0	0	0	0	1	1	0	1	2	0	0	0	0	0	0
M	75	23.1	5	0	0	0	0	0	0	1	0	1	1	0	1	3	0	0	0	0	0	0
F	66	27	8	0	0	0	1	0	0	1	0	1	1	0	1	2	0	0	0	0	0	0
F	72	19.8	5	0	0	0	0	0	0	1	0	1	1	0	1	5	0	0	0	0	0	0
M	26	19	0	0	0	0	0	0	0	0	0	1	1	0	1	2	0	0	0	0	0	0
M	32	31	0	0	0	0	0	0	0	0	0	1	1	0	1	3	0	0	0	0	1	0
M	77	23	5	0	0	0	0	0	0	0	0	1	1	1	1	3	0	0	0	0	0	0
M	77	23	5	0	0	0	0	0	0	0	0	1	1	1	1	25	0	0	0	0	0	0	lignes 33 et 34 il s'agit du même patient
F	32	19.1	0	0	0	0	0	1	0	0	0	1	1	0	1	15	0	0	1	0	0	0
M	21	20.4	0	0	0	0	0	0	0	0	0	1	1	0	1	5	0	0	0	0	0	0
M	47	23.9	0	0	0	0	0	0	0	0	0	1	1	0	1	7	0	0	1	0	0	0
M	61	21.3	2	0	0	0	0	0	0	0	0	1	1	0	1	5	0	0	0	0	0	0
F	75	18	3	0	0	0	0	0	0	0	0	1	1	0	1	4	0	0	0	0	0	0
F	22	20.6	0	0	0	0	0	0	0	0	0	1	1	0	1	3	0	0	0	0	0	0
M	49	25.7	0	0	0	0	0	0	0	0	0	1	1	0	1	5	0	0	0	0	0	0
F	46	19.8	0	0	0	0	0	0	0	0	0	1	1	0	1	3	0	0	0	0	0	0
M	68	25.4	4	0	0	0	0	0	0	0	0	1	1	1	1	2	0	1	1	0	0	0
M	47	20.4	0	0	0	0	0	1	0	0	0	1	1	1	1	2	0	0	0	0	0	0
M	64		4	0	0	1	0	0	1	1	0	1	1	0	3	26	0	1	0	0	0	0
M	21	25.4	0	0	1	0	0	0	0	0	0	1	1	0	1	2	0	0	0	0	0	0
M	79	26	5	1	0	0	1	0	1	0	0	1	1	1	1	2	0	1	0	0	0	0	devant scanner suspect, PCR réitérée, toujours négative
F	43	29.1	0	0	0	0	0	0	0	0	0	1	1	0	1	2	0	0	0	0	0	0	patiente covid + en mars 2020
F	73	18.4	5	0	0	0	0	0	0	0	0	1	1	1	1	6	0	0	0	0	0	0
F	60	20.7	2	0	0	0	0	0	0	0	0	1	1	0	1	2	0	0	0	0	0	0
F	64	33.5	5	0	0	0	0	0	0	1	0	1	1	1	1	4	0	0	1	0	0	0
F	61	19.8	2	0	0	0	0	0	0	0	0	1	1	0	1	2	0	0	0	0	0	0
F	62	21.8	3	0	0	0	0	0	0	1	0	1	1	1	1	2	0	0	0	0	0	0
F	61	20.9	4	0	0	0	0	0	0	0	0	1	2	1	1	1	0	0	0	0	0	0
M	52	18	8	1	1	0	0	1	1	1	0	1	2	1	1	1	0	0	0	0	0	0
M	69		8	0	0	1	1	1	0	0				0	AG	2	0	0	0	0	0	0
F	43		0	0	0	0	0	0	0	0				0	AG	2	0	0	0	0	0	0
M	49		1	0	0	0	1	0	0	0				0	AG	2	0	0	0	0	0	0
F	59		1	0	0	0	0	0	0	0				1	AG	8	0	0	0	0	0	0
F	21		0	0	1	0	0	0	0	0				0	AG	2	0	0	0	0	0	0
F	51		1	0	0	0	0	0	0	0				0	AG	2	0	0	0	0	0	0
F	63		2	0	0	0	0	0	0	0				1	AG	8	0	0	0	0	0	0
F	80		5	0	0	0	0	0	0	0				0	AG	2	0	0	0	0	0	0
M	29		0	0	0	0	0	0	0	0				0	AG	2	0	0	0	0	0	0
M	42		0	0	0	0	0	0	0	0				0	AG	7	0	0	0	0	0	0
F	64		2	0	0	0	0	0	0	0				0	AG	2	0	0	0	0	0	0
M	66		2	0	0	0	0	0	0	0				0	AG	2	0	0	1	0	0	0
M	53		8	0	1	0	0	1	0	0				0	AG	4	0	0	0	0	0	0
M	56		2	1	0	0	0	0	1	0				1	AG	8	0	0	0	0	0	0
M	65		4	1	1	0	0	0	1	1				1	AG	8	0	0	0	0	0	0
F	64		3	1	0	0	0	0	0	1				0	AG	2	0	0	0	0	0	0
F	67		4	1	1	0	0	0	1	1				0	AG	3	0	0	0	0	0	0
M	51		1	0	0	0	0	0	0	0				1	AG	10	0	0	0	0	0	0
F	71		3	1	0	0	0	0	0	1				0	AG	2	0	0	0	0	0	0
F	29		0	0	0	0	0	0	0	0				0	AG	1	0	0	0	0	0	0
M	68		2	0	0	0	0	0	0	0				0	AG	2	0	0	0	0	0	0
F	54	25	0	0	0	0	0	0	0	0	0	1	conv	0	1	2	0	0	0	0		0
F	72	24	3	1	1	0	0	0	0	0	0	1	conv	0	1	5	0	0	1	0	non	0
F	57	24	2	1	0	0	0	0	0	0	0	1	conv	0	1	2	0	0	0	0	non	0
F	35	19	1	0	0	0	0	0	0	0	0	1	conv	0	1	4	0	0	0	0	non	0
M	55	23	2	1	0	0	0	0	0	1	0	1	conv	0	1	2	0	0	0	0	non	0
F	58	28	0	0	0	0	0	0	0	0	0	1	conv	0	1	2	0	0	1	0	non	0
F	62	39	2	0	0	0	0	0	0	0	0	1	conv	0	1	7	0	0	0	0	non	0
F	70	31	2	1	0	0	0	0	0	1	0	1	conv	0	1	2	0	0	0	0	non	0
M	45	45	4	1	1	0	0	0	0	1	0	1	conv	0	1	5	0	0	0	0	non	0
F	37	33	1	0	0	0	0	0	0	0	0	1	conv	0	1	3	0	0	0	0	non	0
M	63	24	1	0	0	0	0	0	0	0	0	1	conv	0	1	2	0	0	0	0	non	0
F	35	28	1	0	0	0	0	0	0	0	0	1	conv	0	1	3	0	0	0	0	non	0
F	63	18	0	0	0	0	0	0	0	0	0	1	conv	0	1	3	0	0	0	0	non	0
F	60	40	1	0	0	0	0	0	0	0	0	1	conv	0	1	5	0	0	0	0	non	0
F	63	23	2	1	0	0	0	0	0	1	0	1	conv	0	1	2	0	0	0	0	non	0
F	46	20	2	1	1	0	0	0	0	0	0	1	conv	0	1	2	0	0	0	0	non	0	6 mois : covid +
F	75	24	1	0	0	0	0	0	0	0	0	1	conv	0	1	2	0	0	1	0	non	0
F	52	32	3	1	1	0	0	0	0	1	0	1	conv	0	1	3	0	0	0	0	non	0
F	52	26	4	1	0	0	0	0	1	1	0	1	conv	0	1	3	0	0	1	0	non	0
F	33	24	0	0	0	0	0	0	0	0	0	1	conv	0	1	3	0	0	0	0	non	0
F	25	26	0	0	0	0	0	0	0	0	0	1	conv	0	1	2	0	0	0	0	non	0
F	64	18	0	0	0	0	0	0	0	0	0	1	conv	0	1	3	0	0	0	0	non	0
F	30	34	2	0	0	0	0	0	1	0	0	1	conv	0	1	3	0	0	1	0	non	0
F	25	42	1	0	0	0	0	0	1	0	0	1	conv	0	1	3	0	0	0	0	non	0
M	55	21	3	1	0	0	0	0	0	0	0	1	conv	0	1	18	0	0	0	0	non	0
F	73	29	1	0	0	0	0	0	0	1	0	1	conv	0	1	2	0	0	0	0	non	0
F	42	20	0	0	0	0	0	0	0	0	0	1	conv	0	1	3	0	0	0	0	non	0
F	66	27	0	0	0	0	0	0	0	1	0	1	conv	0	1	3	0	0	0	0	non	0
F	43	19	0	0	0	0	0	0	0	0	0	1	conv	0	1	4	0	0	0	0	non	0
F	71	25	4	1	0	0	0	0	1	1	0	1	conv	0	1	5	0	0	0	0	non	0
M	47	37	1	0	0	0	0	0	1	0	0	1	conv	0	1	4	0	0	0	0	non	0
F	57	19	1	0	0	0	0	0	0	0	0	1	conv	1	1	3	0	0	0	0	non	0
F	23	40	1	0	0	0	0	0	0	0	0	1	conv	0	1	3	0	0	0	0	non	0
F	63	38	3	1	1	0	0	0	1	1	0	1	conv	1	1	3	0	0	0	0	non	0
F	64	24	2	1	0	0	0	0	1	1	0	1	conv	0	1	3	0	0	1	0	non	0
M	78	24	1	0	0	0	0	0	0	1	0	1	conv	0	1	2	0	0	0	0	non	0
M	54	22	0	0	0	0	0	0	0	0	0	1	conv	0	1	2	0	0	0	0	non	0
F	47	29	0	0	0	0	0	0	0	0	0	1	conv	1	1	2	0	0	0	0	non	0
F	33	23	0	0	0	0	0	0	0	0	0	1	conv	0	1	5	0	0	0	0	non	0
F	55	21	1	0	0	0	0	0	0	1	0	1	conv	0	1	2	0	0	0	0	non	0
F	53	35	2	0	0	0	0	0	1	1	0	1	conv	0	1	3	0	0	0	0	non	0
M	66											1	conv	0	1	4	0	0	0	0	non	0
F	55	17	3	0	1	0	0	0	0	0	0	1	conv	0	1	3	0	0	0	0	non	0
F	55											1	conv	0	1	3	0	0	0	0	non	0
F	81	28	0	0	0	0	0	0	0	0	0	1	conv	0	1	3	0	0	1	0	non	0
F	71	25	1	0	0	0	0	0	0	0	0	1	conv	0	1	2	0	0	0	0	non	0
F	42	27	0	0	0	0	0	0	0	0	0	1	conv	0	1	3	0	0	0	0	non	0
F	32	24	1	0	0	0	1	0	0	0	0	1	conv	0	1	3	0	0	0	0	non	0
F	51											1	conv	0	1	2	0	0	0	0	non	0
F	66	20	1	0	0	0	0	0	0	1	0	1	conv	0	1	2	0	0	0	0	non	0
F	41	20	0	0	0	0	0	0	0	0	0	1	conv	1	1	2	0	0	0	0	non	0
F	54	24	1	0	0	0	0	0	0	1	0	1	conv	1	1	2	0	0	0	0	non	0
F	47	20	0	0	0	0	0	0	0	0	0	1	conv	0	1	3	0	0	0	0	non	0
M	73	44	2	0	0	1	0	0	1	1	0	1	conv	0	1	3	0	0	0	0	non	0
F	50	29	1	0	0	0	0	0	1	0	0	1	conv	0	1	3	0	0	0	0	non	0
F	52	23	1	0	0	0	0	0	0	0	0	1	conv	0	1	2	0	0	0	0	non	0
F	45	29	0	0	0	0	0	0	0	0	0	1	conv	0	1	2	0	0	0	0	non	0
F	52	24	0	0	0	0	0	0	0	0	0	1	conv	0	1	3	0	0	1	0	non	0
F	67											1	conv	0	1	2	0	0	0	0	non	0
F	42	27	0	0	0	0	0	0	0	0	0	1	conv	0	1	2	0	0	0	0	non	0
M	49											1	conv	0	1	11	0	1	0			0
F	57											1	conv	0	1	3	0	0	0	0	non	0
F	54	27	0	0	0	0	0	0	0	0	0	1	conv	0	1	2	0	0	0	0	non	0
F	59	30	1	0	0	0	0	0	1	0	0	1	conv	1	1	2	0	0	0	0	non	0
M	64	26	2	0	0	0	0	0	0	0	0	1	conv	0	1	2	0	0	1	0	non	0
F	70	23	1	0	0	0	0	0	0	0	0	1	conv	0	1	2	0	0	0	0	non	0
F	70	23	1	0	0	0	0	0	0	0	0	1	conv	0	1	2	0	0	0	0	non	0
F	66											1	conv	0	1	5	0	0	0	0	non	0
F	72	32	3	1	1	0	0	0	0	1	0	1	conv	0	1	2	0	0	0	0	non	0
F	44	19	1	1	0	0	0	0	0	0	0	1	conv	0	1	3	0	0	0	0	non	0
F	46	42	4	1	1	1	0	0	1	0	0	1	conv	0	1	5	0	0	0	0	non	0
M	40	23	0	0	0	0	0	0	0	0	0	1	conv	0	1	2	0	0	0	0	non	0
M	62	25	0	0	0	0	0	0	0	0	0	1	conv	0	1	3	0	0	0	0	non	0
F	39	28	4	1	1	1	0	0	1	0	0	1	conv	0	1	2	0	0	0	0	non	0
F	33	22	0	0	0	0	0	0	0	0	0	1	conv	0	1	2	0	0	0	0	non	0
F	58	24	0	0	0	0	0	0	0	0	0	1	conv	1	1	6	0	0	0	0	non	0
M	55	28	2	0	0	0	0	0	1	0	0	1	conv	1	1	15	0	0	1	0	non	0
F	14	23	0	0	0	0	0	0	0	0	0	1	conv	0	1	5	0	0	0	0	non	0
F	46	30	0	0	0	0	0	0	0	0	0	1	conv	0	1	3	0	0	0	0	non	0
F	66	26	0	0	0	0	0	0	0	0	0	1	conv	0	1	3	0	0	0	0	non	0
F	76	31	0	0	0	0	0	0	0	0	0	1	conv	0	1	2	0	0	0	0	non	0
F	58	22	1	0	0	0	0	0	1	0	0	1	conv	0	1	3	0	0	0	0	non	0
F	52	34	0	0	0	0	0	0	0	0	0	1	conv	0	1	3	0	0	1	0	non	0
F	72	27	3	1	0	0	0	0	0	1	0	1	conv	0	1	2	0	0	0	0	non	0
F	50	28	1	0	0	0	0	0	1	0	0	1	conv	1	1	4	0	0	0	0	non	0
F	69	25	3	1	0	0	0	0	0	1	0	1	conv	0	1	4	0	0	0	0	non	0
M	69	26	2	0	0	0	0	0	1	1	0	1	conv	0	1	3	0	0	0	0	non	0
F	70	32	4	1	0	0	0	1	1	0	0	1	conv	0	1	4	0	0	0	0	non	0
F	60	24	1	0	0	0	0	0	0	1	0	1	conv	0	1	3	0	0	0	0	non	0
F	76	20	0	0	0	0	0	0	0	0	0	1	conv	0	1	2	0	0	0	0	non	0
M	64	28	5	1	1	0	0	1	0	1	0	1	conv	0	1	33	0	0	0	0	non	0
M	62	27	2	1	0	0	0	0	0	1	0	1	conv	0	1	2	0	0	1	0	non	0
M	74	33	1	0	0	0	0	0	0	1	0	1	conv	0	1	2	0	0	0	0	non	0
F	62	25	1	0	0	0		0	0	1	0	1	conv	0	1	4	0	0	0	0	non	0
M	45	20	5	1	1	0	0	1	0	0	0	1	conv	0	1	26	0	0	0	0	non	0
F	65	23	3	1	0	1	0	0	0	1	0	1	conv	1	1	2	0	0	0	0	non	0
F	24	33	1	0	0	0	0	0	0	1	0	1	conv	1	1	4	0	0	0	0	non	0
M	53	26	1	0	0	0	0	0	0	1	0	1	conv	1	1	5	0	0	0	0	non	0
M	62	21	5	1	0	0	0	1	0	0	0	1	conv	0	1	10	0	0	0	0	non	0
F	68	30	2	1	0	0	0	0	0	1	0	1	conv	0	1	3	0	0	0	0	non	0
F	35	26	1	0	0	0	0	0	0	0	0	1	conv	1	1	2	0	0	0	0	non	0
F	56	23	1	0	0	0	0	0	0	0	0	1	conv	0	1	2	0	0	0	0	non	0
M	46	23	2	0	0	0	0	0	0	1	0	1	conv	1	1	11	0	0	0	0	non	0
F	57	19	0	0	0	0	0	0	0	0	0	1	conv	0	1	2	0	0	0	0	non	0
F	62	34	2	0	0	1	0	0	0	0	0	1	conv	0	1	2	0	0	0	0	non	0
M	39	19	2	1	0	0	0	0	0	1	0	1	conv	0	1	4	0	0	0	0	non	0
M	58	27	2	1	0	0	0	0	0	1	0	1	conv	0	1	3	0	1	0	0	non	0
M	32	24	1	0	0	0	0	0	0	0	0	1	conv	0	1	3	0	0	0	0	non	0
F	67	50	5	1	1	1	0	1	1	1	0	1	conv	0	1	2	0	0	0	0	non	0
F	43	42	2	1	0	0	0	0	0	1	0	1	conv	0	1	3	0	0	0	0	non	0
F	58	22	0	0	0	0	0	0	0	0	0	1	conv	0	1	2	0	0	0	0	non	0
F	64	23	2	0	0	0	0	0	1	1	0	1	conv	0	1	4	0	0	1	0	non	0
F	41	23	1	0	0	0	0	0	0	1	0	1	conv	0	1	3	0	0	0	0	non	0
F	42	21	1	0	0	0	0	0	0	0	0	1	conv	1	1	3	0	0	0	0	non	0
M	64	22	2	1	0	0	0	0	0	1	0	1	conv	0	1	2	0	0	1	0	non	0
M	42	23	0	0	0	0	0	0	0	0	0	1	conv	0	1	2	0	0	0	0	non	0
F	36	22	0	0	0	0	0	0	0	0	0	1	conv	1	1	3	0	0	0	0	non	0
M	68	21	5	1	0	0	0	1	1	1	0	1	conv	0	1	153	0	0	0	0	non	0
F	72	21	3	1	0	0	0	0	0	1	0	1	conv	0	1	2	0	0	0	0	non	0
F	75	31	3	1	0	0	0	0	0	1	0	1	conv	0	1	3	0	0	1	0	non	0
M	39	51	3	1	0	1	0	0	0	1	0	1	conv	0	1	3	0	0	0	0	non	0
F	59	44	4	1	1	1	0	0	1	1	0	1	conv	0	1	3	0	0	0	0	non	0
M	37											1	conv	0	1	22	N/A	1	0			0
F	70	28.5	8	1	0	0	0	0	1	1	0	1	1	0	1	2	0	0	0	0	0	0
F	23	15.6	0	0	0	0	0	0	0	0	1	1	3	0	1	1	0	0	0	0	0	0
F	79	20.2	4	0	0	0	0	0	1	0	0	4	1	1	1	2	0	0	0	0	0	0
F	81	23	8	0	0	0	0	0	0	0	0	1	1	1	1	2	0	0	0	0	0	0
F	46	21.8	0	0	0	0	0	0	0	0	0	1	1	0	1	6	0	0	0	0	0	0
F	47	27.4	4	0	0	0	0	0	0	1	0	1	2	0	1	8	0	0	0	0	0	0
M	71	28	5	1	1	0	0	0	1	1	0	1	1	0	1	2	0	0	0	0	0	0
M	32	21.3	0	0	0	0	0	0	0	0	0	1	1	0	1	2	0	0	0	0	0	0
F	54	22.3	1	0	0	0	1	0	0	0	0	1	1	1	1	4	0	0	0	0	0	0
F	71	23.1	7	0	0	0	0	0	0	0	0	1	1	0	1	2	0	0	0	0	0	0
M	48	24.9	0	1	0	0	0	1	0	1	0	1	3	0	1	15	0	0	0	0	0	0
F	48	28.4	4	0	0	0	0	0	0	0	0	1	3	0	1	3	0	0	0	0	0	0
M	77	23.8	3	0	0	0	0	0	0	0	0	1	2	0	1	2	0	0	0	0	0	0
M	67	31.2	2	0	0	0	0	0	0	0	0	1	3	0	2	1	0	0	1	0	0	0
F	16	26.3	0	0	0	0	0	0	0	0	1	1	3	0	2	1	0	0	0	0	0	0
M	47	27.8	4	0	0	0	0	0	0	0	0	1	1	1	1	19	0	0	0	0	0	0
M	51	25.3	5	0	0	0	0	0	0	0	0	1	1	0	1	5	0	0	0	0	1	0
F	65	24.9	3	0	1	0	0	0	0	1	0	1	1	1	1	1	0	0	0	0	0	0
M	76	26.4	7	0	0	0	0	0	0	0	0	1	1	1	1	2	0	0	0	0	0	0
F	68	19.4	7	0	0	0	0	0	0	0	0	1	1	1	1	1	0	0	0	0	0	0
F	38	29.3	0	0	0	0	0	0	0	0	0	1	1	0	2	2	0	0	0	0	1	0
F	40	26	0	0	0	0	0	0	0	0	1	1	3	0	1	2	0	0	0	0	0	0
M	80	24.5	10	1	0	0	0	0	1	0	0	1	1	0	1	8	0	0	1	0	0	0
M	74	23.1	3	0	0	0	0	0	0	1	0	1	2	1	1	1	0	0	0	0	0	0
M	54	22.7	5	0	0	0	1	0	0	0	0	1	4	0	3	9	0	0	0	0	0	0
F	84	21.6	8	0	0	0	0	0	0	1	0	1	1	0	1	3	0	0	0	0	0	0
M	48	24.6	4	0	0	0	1	0	0	0	0	4	1	0	1	9	0	0	0	0	0	0
F	34	24	0	0	0	0	0	0	0	0	1	1	3	0	1	1	0	0	0	0	0	0
M	70	19.6	3	0	0	0	0	0	1	0	0	1	1	0	1	12	0	0	0	0	0	0
F	75	23.2	7	0	0	0	0	0	0	0	0	1	1	0	1	2	0	0	0	0	0	0
F	34	25	0	0	0	0	0	0	0	0	0	1	3	0	1	1	0	0	0	0	0	0
